# Supplementary material for: How did COVID-19 case distribution associate with the urban built environment? A community-level exploration in Shanghai focusing on non-linear relationship
Source: PLoS One. 2024 Oct 16;19(10):e0309019. doi: 10.1371/journal.pone.0309019 (PMC11482694; doi:10.1371/journal.pone.0309019)
Supplement: S1 File — (TXT) [file pone.0309019.s001.txt]

library(dplyr)
library(dismo)
library(gbm)
library(tidytext)
library(ggplot2)
library(gridExtra)
library(MLmetrics)


dta1 <- readxl::read_xlsx("path of your dataset file") %>% as.data.frame()
dta2 <- readxl::read_xlsx("path of your dataset file") %>% as.data.frame()
dta3 <- readxl::read_xlsx("path of your dataset file") %>% as.data.frame()


head(dta1) #head data
str(dta1) #
hist(dta1$case number) # distribution of y
hist(dta2$case numbe) # distribution of y
hist(dta3$case numbe) # distribution of y

# Model construction
set.seed(1234) #set seed

BRT_300 <- 
  gbm.step(data = dta1, # data
           gbm.x = c(4:21), # x
           gbm.y = 3, # y
           tree.complexity = 5, # tree.complexity
           learning.rate = 0.005, # learning.rate
           max.trees = 20000, # max tree
           bag.fraction = 0.5, # bag.fraction
           n.folds = 10, # k fold
           family = "gaussian",  # data distribution
           plot.main = FALSE)


BRT_500 <- 
  gbm.step(data = dta2, # data
           gbm.x = c(4:21), # x
           gbm.y = 3, # y
           tree.complexity = 5, # tree.complexity
           learning.rate = 0.005, # learning.rate
           max.trees = 20000, # max tree
           bag.fraction = 0.5, # bag.fraction
           n.folds = 10, # k fold
           family = "gaussian",  # data distribution
           plot.main = FALSE)


BRT_800 <- 
  gbm.step(data = dta3, # data
           gbm.x = c(4:21), # x
           gbm.y = 3, # y
           tree.complexity = 10, # tree.complexity
           learning.rate = 0.5, # learning.rate
           max.trees = 20000, # max tree
           bag.fraction = 0.5, # bag.fraction
           n.folds = 10, # k fold
           family = "gaussian",  # data distribution
           plot.main = FALSE)


# Model validity measurement

# RMSE
RMSE(BRT_300$fitted, dta1$case number)

RMSE(BRT_500$fitted, dta2$case number)

RMSE(BRT_800$fitted, dta3$case number)

# MSE (n Square Error Loss)
MSE(BRT_300$fitted, dta1$case number)

MSE(BRT_500$fitted, dta2$case number)

MSE(BRT_800$fitted, dta3$case number)


# R2
R2_Score(BRT_300$fitted, dta1$case number)

R2_Score(BRT_500$fitted, dta2$case number)

R2_Score(BRT_800$fitted, dta3$case number)


# relative contribution
BRT_300_contrs <- BRT_300$contributions %>% mutate(type = "300m")
BRT_500_contrs <- BRT_500$contributions %>% mutate(type = "500m")
BRT_800_contrs <- BRT_800$contributions %>% mutate(type = "800m")


BRT_300_contrs$value <- paste0(round(BRT_300_contrs$rel.inf, digits = 2), "%")
BRT_500_contrs$value <- paste0(round(BRT_500_contrs$rel.inf, digits = 2), "%")
BRT_800_contrs$value <- paste0(round(BRT_800_contrs$rel.inf, digits = 2), "%")


# writer Contribution to csv
write.csv(BRT_300_contrs, file = "BRT_300contribution.csv", row.names = FALSE)
write.csv(BRT_500_contrs, file = "BRT_500contribution.csv", row.names = FALSE)
write.csv(BRT_800_contrs, file = "BRT_800contribution.csv", row.names = FALSE)


# plot BRT_300_contrs
ggplot(BRT_300_contrs, aes(rel.inf,  reorder(var, rel.inf) )) + 
  geom_col(fill = "lightblue", color = "black", width = 0.7) + 
  theme_classic(base_family = "serif", base_size = 15) + 
  labs(x = "contribution(%)", y = "variable") + 
  ggtitle("300m") + 
  theme(axis.text = element_text(colour = "black"))


# plot BRT_500_contrs
ggplot(BRT_500_contrs, aes(rel.inf,  reorder(var, rel.inf) )) + 
  geom_col(fill = "lightblue", color = "black", width = 0.7) + 
  theme_classic(base_family = "serif", base_size = 15) + 
  labs(x = "contribution(%)", y = "variable") + 
  ggtitle("500m") + 
  theme(axis.text = element_text(colour = "black"))

# plot BRT_800_contrs
ggplot(BRT_800_contrs, aes(rel.inf,  reorder(var, rel.inf) )) + 
  geom_col(fill = "lightblue", color = "black", width = 0.7) + 
  theme_classic(base_family = "serif", base_size = 15) + 
  labs(x = "contribution(%)", y = "variable") + 
  ggtitle("800m") + 
  theme(axis.text = element_text(colour = "black"))


# Combine 300m, 500 and 800m
BRT_contrs <- rbind(BRT_300_contrs, BRT_500_contrs,BRT_800_contrs)
head(BRT_contrs)

BRT_contrs_plot <- 
BRT_contrs %>% mutate(var = reorder_within(var, rel.inf, type)) %>% 
  ggplot(aes(var, rel.inf, fill = type)) + 
  geom_col(show.legend = FALSE, color = "black", width = 0.6) + 
  scale_fill_brewer(palette = "Set2") + 
  coord_flip() + 
  facet_wrap(~type, scales = "free") + 
  scale_x_reordered() + 
  labs(x = "variable", y = "contribution(%)") + 
  theme_bw(base_size = 15, base_family = "serif") + 
  theme(panel.grid = element_blank(), 
        strip.text = element_text(size = 17),
        axis.text = element_text(color = "black"))

BRT_contrs_plot
# save to 1500 * 650


# partial independence plots
BRT_300_plot <- list()
for(i in BRT_300_contrs$var){
  plot_xlabel <- BRT_300_contrs %>% filter(var ==  i)
  BRT_300_plot[[i]] = plot.gbm(BRT_300, i.var = i, lwd = 2, col.line = "black", xlab = paste0(plot_xlabel[1,1], " (",plot_xlabel[1, 4],")"),  ylab = "case number")
}
BRT_300_plot[[1]]


BRT_500_plot <- list()
for(i in BRT_500_contrs$var){
  plot_xlabel <- BRT_500_contrs %>% filter(var ==  i)
  BRT_500_plot[[i]] = plot.gbm(BRT_500, i.var = i, lwd = 2, col.line = "black", xlab = paste0(plot_xlabel[1,1], " (",plot_xlabel[1, 4],")"),  ylab = "case number")
}
BRT_500_plot[[1]]


BRT_800_plot <- list()
for(i in BRT_800_contrs$var){
  plot_xlabel <- BRT_800_contrs %>% filter(var ==  i)
  BRT_800_plot[[i]] = plot.gbm(BRT_800, i.var = i, lwd = 2, col.line = "black", xlab = paste0(plot_xlabel[1,1], " (",plot_xlabel[1, 4],")"),  ylab = "case number")
}

BRT_800_plot[[1]]


pdf("BRT_300m.pdf", family = "GB1", height = 20, width = 15)
grid.arrange(grobs = BRT_300_plot, ncol = 4)
dev.off()

pdf("BRT_500m.pdf", family = "GB1", height = 20, width = 15)
grid.arrange(grobs = BRT_500_plot, ncol = 4)
dev.off()


pdf("BRT_800m.pdf", family = "GB1", height = 20, width = 15)
grid.arrange(grobs = BRT_800_plot, ncol = 4)
dev.off()
